# Supplementary material for: Whole‐genome analysis of multiple wood ant population pairs supports similar speciation histories, but different degrees of gene flow, across their European ranges
Source: Mol Ecol. 2022 May 5;31(12):3416–31. doi: 10.1111/mec.16481 (PMC9320829; doi:10.1111/mec.16481)
Supplement: Supplementary file 2 — Table S1‐S10 [file MEC-31-3416-s001.xlsx]

## Sheet: Legends
Supplementary Table 1 - Description of the morphological characters used by NUMOBAT for morphological identification of individual ants at the species level. Adapted from Seifert, 2021.
Supplementary Table 2 - Demographic parameters estimated by fastsimcoal2 in demographic model analyses. Unless bounded, the upper limit of the search range can be exceeded. Each model used only a subset
of these parameters. Asterisks (*) mark parameters whose search ranges were constrained in the “Sympatry” and “Migration after Isolation” models in the Finnish comparison.
The alternative minimum and maximum bounds are displayed in the appropriate columns. Double asterisks (**) mark parameters whose calculation changes between models.
Supplementary Table 3 - Maximum likelihood parameter estimates for all models concerning the speciation history between Formica polyctena and F. aquilonia, tested with the dataset with F. polyctena
individuals sampled in West Switzerland and F. aquilonia individuals sampled in Scotland (contained 580,461 sites). All effective sizes (Ne) are given in number of haploids. Times are given in number of generations.
Migration rates are scaled according to population effective sizes (2Nm, m is the probability a gene is sent to the other deme at each generation). Maximum-likelihood estimates for parameters are taken from the run reaching the highest composite likelihood of the 100 runs performed.
Likelihoods are given in logarithmic scale. Maximum observed likelihood for this dataset is -2,037,909.731. ΔLikelihood is calculated by subtracting the expected likelihood from the maximum observed likelihood.
Supplementary Table 4 - Maximum likelihood parameter estimates for all models concerning the speciation history between Formica polyctena and F. aquilonia, tested with the dataset with F. polyctena individuals
sampled in East Switzerland and F. aquilonia individuals sampled in Scotland (contained 616,655 sites). All effective sizes (Ne) are given in number of haploids. Times are given in number of generations. Migration
rates are scaled according to population effective sizes (2Nm, m is the probability a gene is sent to the other deme at each generation). Maximum-likelihood estimates for parameters are taken from the run reaching the highest composite likelihood of the 100 runs performed.
Likelihoods are given in logarithmic scale. Maximum observed likelihood for this dataset is -2,163,676.544. ΔLikelihood is calculated by subtracting the expected likelihood from the maximum observed likelihood.
Supplementary Table 5 - Maximum likelihood parameter estimates for all models concerning the speciation history between Formica polyctena and F. aquilonia, tested with the dataset with F. polyctena individuals
sampled in West Switzerland and F. aquilonia individuals sampled in Switzerland (contained 567,578 sites). All effective sizes (Ne) are given in number of haploids. Times are given in number of generations.
Migration rates are scaled according to population effective sizes (2Nm, m is the probability a gene is sent to the other deme at each generation). Maximum-likelihood estimates for parameters are taken from the run reaching the highest composite likelihood of the 100 runs performed.
Likelihoods are given in logarithmic scale. Maximum observed likelihood for this dataset is -1,993,626.486. ΔLikelihood is calculated by subtracting the expected likelihood from the maximum observed likelihood.
Supplementary Table 6 - Maximum likelihood parameter estimates for all models concerning the speciation history between Formica polyctena and F. aquilonia, tested with the dataset with individuals of both species sampled in Finland (contained 536,259 sites). All effective sizes (Ne) are given in number of haploids. Times are given in number of generations. Migration rates are scaled according to …
species sampled in Finland (contained 536,259 sites). All effective sizes (Ne) are given in number of haploids. Times are given in number of generations. Migration rates are scaled according to population effective
sizes (2Nm, m is the probability a gene is sent to the other deme at each generation). Maximum-likelihood estimates for parameters are taken from the run reaching the highest composite likelihood of the 100 runs performed. Likelihoods are given in logarithmic scale. Maximum
observed likelihood for this dataset is -1,877,036.056. ΔLikelihood is calculated by subtracting the expected likelihood from the maximum observed likelihood.
Supplementary Table 7 - Maximum likelihood parameter estimates for all models concerning the speciation history between Formica polyctena and F. aquilonia, tested with the dataset with F. polyctena
individuals sampled in West Switzerland and F. aquilonia individuals sampled in Scotland (contained 146,734 sites). Sites in genic regions and within 10kb of genic regions were removed from this dataset.
All effective sizes (Ne) are given in number of haploids. Times are given in number of generations. Times are given in number of generations. Migration rates are scaled according to population effective
sizes (2Nm, m is the probability a gene is sent to the other deme at each generation). Maximum-likelihood estimates for parameters are taken from the run reaching the highest composite likelihood of the 100 runs performed. Likelihoods are given in logarithmic scale. Maximum
observed likelihood for this dataset is -515,128.114. ΔLikelihood is calculated by subtracting the expected likelihood from the maximum observed likelihood.
Supplementary Table 8 - Maximum likelihood parameter estimates for all models concerning the speciation history between Formica polyctena and F. aquilonia, tested with the dataset with F. polyctena
individuals sampled in East Switzerland and F. aquilonia individuals sampled in Scotland (contained 154,672 sites). Sites in genic regions and within 10kb of genic regions were removed from this dataset.
All effective sizes (Ne) are given in number of haploids. Times are given in number of generations. Times are given in number of generations. Migration rates are scaled according to population effective
sizes (2Nm, m is the probability a gene is sent to the other deme at each generation). Maximum-likelihood estimates for parameters are taken from the run reaching the highest composite likelihood of the 100 runs performed. Likelihoods are given in logarithmic scale. Maximum
observed likelihood for this dataset is -537,592.531. ΔLikelihood is calculated by subtracting the expected likelihood from the maximum observed likelihood.
Supplementary Table 9 - Maximum likelihood parameter estimates for all models concerning the speciation history between Formica polyctena and F. aquilonia, tested with the dataset with F. polyctena
individuals sampled in West Switzerland and F. aquilonia individuals sampled in Switzerland (contained 142,835 sites). Sites in genic regions and within 10kb of genic regions were removed from this dataset.
All effective sizes (Ne) are given in number of haploids. Times are given in number of generations. Times are given in number of generations. Migration rates are scaled according to population effective
sizes (2Nm, m is the probability a gene is sent to the other deme at each generation). Maximum-likelihood estimates for parameters are taken from the run reaching the highest composite likelihood of the 100 runs performed. Likelihoods are given in logarithmic scale. Maximum
observed likelihood for this dataset is -501,666.469. ΔLikelihood is calculated by subtracting the expected likelihood from the maximum observed likelihood.
Supplementary Table 10 - Maximum likelihood parameter estimates for all models concerning the speciation history between Formica polyctena and F. aquilonia, tested with the dataset with individuals
of both species sampled in Finland (contained 135,404 sites). Sites in genic regions and within 10kb of genic regions were removed from this dataset. All effective sizes (Ne) are given in number of haploids.
Times are given in number of generations. Times are given in number of generations. Migration rates are scaled according to population effective sizes (2Nm, m is the probability a gene is sent to the other deme at each generation). Maximum-likelihood estimates for
parameters are taken from the run reaching the highest composite likelihood of the 100 runs performed. Likelihoods are given in logarithmic scale. Maximum observed likelihood for this
dataset is -473,901.832. ΔLikelihood is calculated by subtracting the expected likelihood from the maximum observed likelihood.

## Sheet: ST1
	Morphological character	Brief description
	CL	maximum cephalic length in median line; the head must be carefully tilted to the position with the true maximum. Excavations of posterior head and/or clypeus reduce CL.
	CW	maximum cephalic width; this is either across, behind, or before the eyes
	CS	Arithmetic mean of maximum cephalic length (CL) and maximum cephalic width (CW)
	SL	maximum straight line scape length excluding articular condyle and its neck.
	Smax	maximum scape width at midpoint; data of both scapes are averaged
	CL/CW	cephalic length (CL) divided by maximum cephalic width (CW)
	SL/CS	SL/CS
	nCH	bilateral mean of the number of standing hairs protruding more than 10 µm from head silhouette as seen in full face view. Counting begins at the level of anterior eye margin and ends at median occiput. The full depth of focus is used for counting and the parallax error is considered.
	OccHL	apparent protrusion length of the longest standing seta over the postocular head contour in full face view. This value is shorter than the real seta length because setae bases are often concealed and setae axes are inclined compared to visual plane. This traditional mode of measuring (Seifert 1992) was maintained to save measurement time.
	nGu	Bilateral mean of the number of setae protruding from underside of head visible in lateral view
	GuHL	length of longest seta on underside of head ("gula").
	nPn	bilateral mean of the number of setae on pronotum. Proprioreceptive setae on anterior pronotal shield are excluded.
	mPnHL	mean pronotal hair length. Applied measuring schedule: select one of the longest hairs on dorsal pronotum and calculate the arithmetic mean length of this hair and of its six nearest neighbors. If there are less than seven hairs on pronotum, the mean is calculated from the hairs present. The very fine proprioreceptive setae on anterior pronotal shield are excluded.
	nMes	bilateral mean of the number of setae on mesopleuron protruding from cuticular surface as seen in dorsal view; the specimen is not turned during counting.
	MetHL	length of the longest seta on a metapleuro-propodeal area below a straight reference line that is directed paralleled to the straight section of lower metapleural margin and touches the lower margin of propodeal spiracle (Seifert 2018, fig. 353). The area of caudal propodeal slope below this line is included but weir hairs at orifice of metapleural gland and setae near to petiolar junction are ex…
	nMet	bilateral mean of the number of setae on a metapleuro-propodeal area defined under MetHL. Setae positioned directly on the suture are counted as 0.5. Definitely excluded from count are weir hairs fringing the metathoracal gland, hairs standing on the ventrolateral edge of metapleuron and hairs which are very near to the petiolar junction.
	nPr	bilateral mean of the number of setae on propodeum above the level of the lower spiracular margin.
	EyeHL	Length of longest hair on eye
	PeW	maximum width of petiole scale.
	nSc	bilateral mean of number of setae on dorsal plane of scape under exclusion of the most apical setae, counted with view on the small scape diameter.
	SL/Smax	SL/Smax

## Sheet: ST2
					Search Range
		Parameter	Value Type	Distribution Type	Minimum	Maximum	Bounded?
	Speciation history models	N_ANC	Integer	Uniform	10	2e6	No
		N_BOT0	Integer	Uniform	10	2e6	No
		N_BOT1	Integer	Uniform	10	2e6	No
		N_ANC0*	Integer	Uniform	10; 2e5	2e6; 4e5	No; Yes
		N_ANC1*	Integer	Uniform	10; 3e5	2e6; 5e5	No; Yes
		N_POP0	Integer	Uniform	10	2e6	No
		N_POP1	Integer	Uniform	10	2e6	No
		TDIV*	Integer	Uniform	10; 2e5	5e5; 4e5	No; Yes
		REL_TBOT0	Float	Uniform	0	1	Yes
		REL_TBOT1	Float	Uniform	0	1	Yes
		REL_BOT	Float	Uniform	0	1	Yes
		REL_MIG	Float	Uniform	0	1	Yes
		TBOT_ANC	Float	Uniform	0	TDIV - 10	No
		TBOT0	Float	Uniform	0	TDIV * REL_TBOT0	No
		TBOT1	Float	Uniform	0	TDIV * REL_TBOT1	No
		T_BOT*	Integer	Uniform	0	TDIV * REL_BOT; 5e4	No; Yes
		TMIGSTART	Integer	Uniform	0	TDIV * REL_MIG	No
		TMIGSTOP	Integer	Uniform	0	TDIV * REL_MIG	No
		NM01_OLD	Float	Log-Uniform	1e-10	20	Yes
		NM01	Float	Log-Uniform	1e-10	20	Yes
		NM10	Float	Log-Uniform	1e-10	20	Yes
		MIG01_OLD	Float	Log-Uniform	0	NM01_OLD/N_ANC0	No
		MIG01**	Float	Log-Uniform	0	NM01/N_ANC0; NM01/N_POP0	No
		MIG10**	Float	Log-Uniform	0	NM10/N_ANC1; NM10/N_POP1	No
	"Ghost" introgression models	N_ANC	Integer	Uniform	4.6e5	5e5	Yes
		N_ANC0	Integer	Uniform	2e5	2.2e5	Yes
		N_ANC2	Integer	Uniform	3e5	3.7e5	Yes
		N_POP0	Integer	Uniform	10	3e5	Yes
		N_POP2	Integer	Uniform	10	3e5	Yes
		N_GHOST	Integer	Uniform	10	5e5	Yes
		T_DIV	Integer	Uniform	2e5	2.3e5	Yes
		TDIV_GHOST	Integer	Uniform	1e5	2e5	Yes
		NM0GHOST	Float	Log-Uniform	1e-10	20	Yes
		NM2GHOST	Float	Log-Uniform	1e-10	20	Yes
		MIG0GHOST	Float	Log-Uniform	0	NM0GHOST/N_POP0	No
		MIG2GHOST	Float	Log-Uniform	0	NM2GHOST/N_POP2	No

## Sheet: ST3
	West Switzerland Formica polyctena vs. Scotland Formica aquilonia
	Model	Speciation history between Formica polyctena and Formica aquilonia						"Ghost" introgression
								Intracladal migration		Intercladal migration
	Parameter	Allopatry	Allopatry (extra resizes)	Sympatry (bidirectional mig.)	Sympatry (asymmetrical mig.)	Isolation after Migration	Migration after Isolation	(F. polyctena, ghost), F. aquilonia	(F. aquilonia, ghost), F. polyctena	(F. polyctena, ghost), F. aquilonia	(F. aquilonia, ghost), F. polyctena
	Ancestral Ne	509350	498507	419736	471411	502389	454087	466352	467727	494606	488139
	F. polyctena pre-ancestral Ne	-	1476723	-	-	-	-	-	-	-	-
	F. aquilonia pre-ancestral Ne	-	1481368	-	-	-	-	-	-	-	-
	F. polyctena ancestral Ne	1454254	1668350	284346	205059	387423	392188	215129	216436	213681	209287
	F. aquilonia ancestral Ne	174024	198528	465565	325009	364037	507140	325713	321233	352693	365903
	F. polyctena Ne	83057	79798	57374	5130	78212	86835	49710	272882	221720	66708
	F. aquilonia Ne	146632	98450	76431	4515	106691	99898	258012	52458	18313	174521
	"Ghost" population Ne	-	-	-	-	-	-	482748	479742	273774	430276
	Time of divergence	110374	119378	297231	213277	220636	188521	200498	200584	203587	207334
	Time of divergence ("Ghost" from F. polyctena)	-	-	-	-	-	-	197895	-	152765	-
	Time of divergence ("Ghost" from F. aquilonia)	-	-	-	-	-	-	-	197216	-	102181
	Time of ancestral size change	-	119368	-	-	-	-	-	-	-	-
	Time of size change (F. polyctena)	-	45160	-	-	-	-	-	-	-	-
	Time of size change (F. aquilonia)	-	14005	-	-	-	-	-	-	-	-
	Time of size change	47069	-	26342	801	-	-	-	-	-	-
	Time of isolation	-	-	-	-	40820	-	-	-	-	-
	Time of contact	-	-	-	-	-	43314	-	-	-	-
	Ancestral 2Nm (F. aquilonia to F. polyctena)	-	-	-	0.515638	-	-	-	-	-	-
	2Nm (F. aquilonia to F. polyctena)	-	-	0.986038	0.0098519	2.6209	0.250978	-	-	-	-
	2Nm (F. polyctena to F. aquilonia)	-	-	1.3708e-05	7.28779e-05	0.000264662	1.25412e-08	-	-	-	-
	2Nm ("Ghost" to F. polyctena)	-	-	-	-	-	-	0.998487	-	-	0.593035
	2Nm ("Ghost" to F. aquilonia)	-	-	-	-	-	-	-	0.870462	3.26866	-
	Ancestral migration rate (F. aquilonia to F. polyctena)	-	-	-	2.51458e-06	-	-	-	-	-	-
	Migration rate (F. aquilonia to F. polyctena)	-	-	3.46774e-06	1.92046e-06	6.76495e-06	2.89028e-06	-	-	-	-
	Migration rate (F. polyctena to F. aquilonia)	-	-	2.94439e-11	1.61413e-08	7.27019e-10	1.25541e-13	-	-	-	-
	Migration rate ("Ghost" to F. polyctena)	-	-	-	-	-	-	2.00862e-05	-	-	8.89001e-06
	Migration rate ("Ghost" to F. aquilonia)	-	-	-	-	-	-	-	1.65935e-05	0.000178489	-
	LogLikelihood	-2.03839e+06	-2.03837e+06	-2.03828e+06	-2.03821e+06	-2.03835e+06	-2.0383e+06	-2.04172e+06	-2.04244e+06	-2.03945e+06	-2.0384e+06
	Δlikelihood	480.796	460.214	373.326	299.202	442.004	394.907	3808.01	4534.35	1541.91	491.399
	Number of parameters in the model	7	10	9	10	9	9	9	9	9	9

## Sheet: ST4
	East Switzerland Formica polyctena vs. Scotland Formica aquilonia
	Model	Speciation history between Formica polyctena and Formica aquilonia						"Ghost" introgression
								Intracladal migration		Intercladal migration
	Parameter	Allopatry	Allopatry (extra resizes)	Sympatry (bidirectional mig.)	Sympatry (asymmetrical mig.)	Isolation after Migration	Migration after Isolation	(F. polyctena, ghost), F. aquilonia	(F. aquilonia, ghost), F. polyctena	(F. polyctena, ghost), F. aquilonia	(F. aquilonia, ghost), F. polyctena
	Ancestral Ne	501519	504914	475840	494052	491856	491282	467656	467200	499903	491752
	F. polyctena pre-ancestral Ne	-	1311922	-	-	-	-	-	-	-	-
	F. aquilonia pre-ancestral Ne	-	811343	-	-	-	-	-	-	-	-
	F. polyctena ancestral Ne	665985	633403	299620	210524	139822	1549097	210884	215802	215030	213262
	F. aquilonia ancestral Ne	236637	300682	366316	322094	339032	310438	341192	345488	343192	365044
	F. polyctena Ne	8548	9981	29080	11963	38378	18720	4814	218868	190018	66250
	F. aquilonia Ne	38767	59349	51997	20660	29147	53680	267687	52532	17782	188794
	"Ghost" population Ne	-	-	-	-	-	-	494358	455932	305836	106083
	Time of divergence	135229	137685	207033	209560	220545	154813	202200	200838	202938	208509
	Time of divergence ("Ghost" from F. polyctena)	-	-	-	-	-	-	196640	-	161722	-
	Time of divergence ("Ghost" from F. aquilonia)	-	-	-	-	-	-	-	185489	-	104924
	Time of ancestral size change	-	137675	-	-	-	-	-	-	-	-
	Time of size change (F. polyctena)	-	5409	-	-	-	-	-	-	-	-
	Time of size change (F. aquilonia)	-	15422	-	-	-	-	-	-	-	-
	Time of size change	4688	-	12916	3620	5696	-	-	-	-	-
	Time of isolation	-	-	-	-	-	-	-	-	-	-
	Time of contact	-	-	-	-	-	12513	-	-	-	-
	Ancestral 2Nm (F. aquilonia to F. polyctena)	-	-	-	0.501135	-	-	-	-	-	-
	2Nm (F. aquilonia to F. polyctena)	-	-	0.566858	4.03843e-05	0.393586	0.0280896	-	-	-	-
	2Nm (F. polyctena to F. aquilonia)	-	-	0.000446396	2.88142e-06	0.0011023	9.8813e-06	-	-	-	-
	2Nm ("Ghost" to F. polyctena)	-	-	-	-	-	-	0.973944	-	-	0.479922
	2Nm ("Ghost" to F. aquilonia)	-	-	-	-	-	-	-	1.0739	2.54525	-
	Ancestral migration rate (F. aquilonia to F. polyctena)	-	-	-	2.38042e-06	-	-	-	-	-	-
	Migration rate (F. aquilonia to F. polyctena)	-	-	1.89192e-06	3.37577e-09	2.81491e-06	1.50051e-06	-	-	-	-
	Migration rate (F. polyctena to F. aquilonia)	-	-	1.21861e-09	1.39468e-10	3.25139e-09	1.84078e-10	-	-	-	-
	Migration rate ("Ghost" to F. polyctena)	-	-	-	-	-	-	0.000202315	-	-	7.24411e-06
	Migration rate ("Ghost" to F. aquilonia)	-	-	-	-	-	-	-	2.04428e-05	0.000143136	-
	LogLikelihood	-2.16411e+06	-2.16413e+06	-2.16402e+06	-2.16397e+06	-2.16405e+06	-2.16409e+06	-2.16668e+06	-2.16809e+06	-2.16576e+06	-2.16433e+06
	Δlikelihood	432.789	453.223	346.403	296.357	369.877	410.882	2999.52	4413.64	2083.43	658.437
	Number of parameters in the model	7	10	9	10	9	9	9	9	9	9

## Sheet: ST5
	West Switzerland Formica polyctena vs. Switzerland Formica aquilonia
	Model	Speciation history between Formica polyctena and Formica aquilonia						"Ghost" introgression
								Intracladal migration		Intercladal migration
	Parameter	Allopatry	Allopatry (extra resizes)	Sympatry (bidirectional mig.)	Sympatry (asymmetrical mig.)	Isolation after Migration	Migration after Isolation	(F. polyctena, ghost), F. aquilonia	(F. aquilonia, ghost), F. polyctena	(F. polyctena, ghost), F. aquilonia	(F. aquilonia, ghost), F. polyctena
	Ancestral Ne	487733	521290	477516	467232	485433	511431	467522	467388	493051	490500
	F. polyctena pre-ancestral Ne	-	1716625	-	-	-	-	-	-	-	-
	F. aquilonia pre-ancestral Ne	-	629040	-	-	-	-	-	-	-	-
	F. polyctena ancestral Ne	1237745	1888586	359341	215763	247349	213329	204085	209323	217571	217118
	F. aquilonia ancestral Ne	320356	165913	466128	369890	391948	213709	342977	321351	314377	364146
	F. polyctena Ne	42459	119818	74192	32522	65244	86025	4228	273257	220765	64492
	F. aquilonia Ne	62808	115309	70679	23245	75344	76323	245726	965	4848	165002
	"Ghost" population Ne	-	-	-	-	-	-	494789	481128	250844	453394
	Time of divergence	136971	104919	174591	212802	285395	118533	200361	202381	202143	220463
	Time of divergence ("Ghost" from F. polyctena)	-	-	-	-	-	-	194395	-	152587	-
	Time of divergence ("Ghost" from F. aquilonia)	-	-	-	-	-	-	-	197937	-	101933
	Time of ancestral size change	-	104909	-	-	-	-	-	-	-	-
	Time of size change (F. polyctena)	-	73585	-	-	-	-	-	-	-	-
	Time of size change (F. aquilonia)	-	29675	-	-	-	-	-	-	-	-
	Time of size change	21622	-	31393	6540	-	-	-	-	-	-
	Time of isolation	-	-	-	-	27083	-	-	-	-	-
	Time of contact	-	-	-	-	-	20352	-	-	-	-
	Ancestral 2Nm (F. aquilonia to F. polyctena)	-	-	-	0.509675	-	-	-	-	-	-
	2Nm (F. aquilonia to F. polyctena)	-	-	0.543314	0.123809	1.40182	0.113394	-	-	-	-
	2Nm (F. polyctena to F. aquilonia)	-	-	0.0091694	7.78619e-08	0.000129605	2.2417e-06	-	-	-	-
	2Nm ("Ghost" to F. polyctena)	-	-	-	-	-	-	1.50929	-	-	0.583186
	2Nm ("Ghost" to F. aquilonia)	-	-	-	-	-	-	-	1.34134	3.69778	-
	Ancestral migration rate (F. aquilonia to F. polyctena)	-	-	-	2.3622e-06	-	-	-	-	-	-
	Migration rate (F. aquilonia to F. polyctena)	-	-	1.51197e-06	3.80692e-06	5.66736e-06	1.31815e-06	-	-	-	-
	Migration rate (F. polyctena to F. aquilonia)	-	-	1.96713e-08	3.34962e-12	3.30669e-10	2.93713e-11	-	-	-	-
	Migration rate ("Ghost" to F. polyctena)	-	-	-	-	-	-	0.000356976	-	-	9.04277e-06
	Migration rate ("Ghost" to F. aquilonia)	-	-	-	-	-	-	-	0.00139	0.000762743	-
	LogLikelihood	-1.99423e+06	-1.99424e+06	-1.99419e+06	-1.99407e+06	-1.99413e+06	-1.99417e+06	-1.99753e+06	-1.99804e+06	-1.99535e+06	-1.99435e+06
	Δlikelihood	605.001	612.534	561.145	441.742	506.283	545.814	3905.33	4410.7	1718.89	727.228
	Number of parameters in the model	7	10	9	10	9	9	9	9	9	9

## Sheet: ST6
	Finland Formica polyctena vs. Finland Formica aquilonia
	Model	Speciation history between Formica polyctena and Formica aquilonia						"Ghost" introgression
								Intracladal migration		Intercladal migration
	Parameter	Allopatry	Allopatry (extra resizes)	Sympatry (bidirectional mig.)	Sympatry (asymmetrical mig.)	Isolation after Migration	Migration after Isolation	(F. polyctena, ghost), F. aquilonia	(F. aquilonia, ghost), F. polyctena	(F. polyctena, ghost), F. aquilonia	(F. aquilonia, ghost), F. polyctena
	Ancestral Ne	452531	455984	425526	431527	454136	401707	468019	468292	491680	475560
	F. polyctena pre-ancestral Ne	-	1601867	-	-	-	-	-	-	-	-
	F. aquilonia pre-ancestral Ne	-	636267	-	-	-	-	-	-	-	-
	F. polyctena ancestral Ne	1562309	1674787	91547	208665	248080	264026	207290	208969	216179	208471
	F. aquilonia ancestral Ne	70034	78203	1563804	309413	189624	435786	348290	353531	317484	304834
	F. polyctena Ne	165752	175074	252445	279462	741957	248327	295042	294643	296886	155465
	F. aquilonia Ne	1324820	1060332	190699	51724	209965	167201	294927	107513	31933	210788
	"Ghost" population Ne	-	-	-	-	-	-	488987	480165	383222	485153
	Time of divergence	55771	56886	174352	224698	115730	204610	200178	200104	203791	219382
	Time of divergence ("Ghost" from F. polyctena)	-	-	-	-	-	-	197431	-	101153	-
	Time of divergence ("Ghost" from F. aquilonia)	-	-	-	-	-	-	-	198009	-	101024
	Time of ancestral size change	-	56876	-	-	-	-	-	-	-	-
	Time of size change (F. polyctena)	-	27532	-	-	-	-	-	-	-	-
	Time of size change (F. aquilonia)	-	22443	-	-	-	-	-	-	-	-
	Time of size change	24642	-	121238	7520	-	-	-	-	-	-
	Time of isolation	-	-	-	-	1789	-	-	-	-	-
	Time of contact	-	-	-	-	-	81474	-	-	-	-
	Ancestral 2Nm (F. aquilonia to F. polyctena)	-	-	-	1.24942	-	-	-	-	-	-
	2Nm (F. aquilonia to F. polyctena)	-	-	0.59285	3.18798	1.29642	1.7686	-	-	-	-
	2Nm (F. polyctena to F. aquilonia)	-	-	2.2992e-06	0.207727	0.0033124	0.137916	-	-	-	-
	2Nm ("Ghost" to F. polyctena)	-	-	-	-	-	-	1.84064	-	-	11.9468
	2Nm ("Ghost" to F. aquilonia)	-	-	-	-	-	-	-	1.22547	2.33723	-
	Ancestral migration rate (F. aquilonia to F. polyctena)	-	-	-	5.98769e-06	-	-	-	-	-	-
	Migration rate (F. aquilonia to F. polyctena)	-	-	6.47591e-06	1.14076e-05	5.2258e-06	7.12208e-06	-	-	-	-
	Migration rate (F. polyctena to F. aquilonia)	-	-	1.47026e-12	4.01607e-06	1.74684e-08	8.24849e-07	-	-	-	-
	Migration rate ("Ghost" to F. polyctena)	-	-	-	-	-	-	6.23856e-06	-	-	7.68457e-05
	Migration rate ("Ghost" to F. aquilonia)	-	-	-	-	-	-	-	1.13983e-05	7.31918e-05	-
	LogLikelihood	-1.87736e+06	-1.87735e+06	-1.87717e+06	-1.87717e+06	-1.87719e+06	-1.87716e+06	-1.89519e+06	-1.90436e+06	-1.88048e+06	-1.878e+06
	Δlikelihood	320.719	316.848	130.741	129.221	158.3	125.663	18154.4	27324.8	3441.65	960.777
	Number of parameters in the model	7	10	9	10	9	9	9	9	9	9

## Sheet: ST7
	West Switzerland Formica polyctena vs. Scotland Formica aquilonia
	Model	Speciation history between Formica polyctena and Formica aquilonia				"Ghost" introgression
						Intracladal migration		Intercladal migration
	Parameter	Allopatry	Sympatry (asymmetrical mig.)	Isolation after Migration	Migration after Isolation	(F. polyctena, ghost), F. aquilonia	(F. aquilonia, ghost), F. polyctena	(F. polyctena, ghost), F. aquilonia	(F. aquilonia, ghost), F. polyctena
	Ancestral Ne	480056	449293	474727	432455	464712	468373	492614	492037
	F. polyctena ancestral Ne	1370309	240281	527733	712173	209327	204175	217769	207626
	F. aquilonia ancestral Ne	252514	377170	333647	666198	349677	350787	334615	358643
	F. polyctena Ne	46471	8919	16350	70780	55310	288146	233177	60575
	F. aquilonia Ne	99465	8340	36398	90783	273684	4210	16645	184812
	"Ghost" population Ne	-	-	-	-	467175	491184	332894	306262
	Time of divergence	122223	205236	206649	196865	200254	202133	202539	217761
	Time of divergence ("Ghost" from F. polyctena)	-	-	-	-	197912	-	149663	-
	Time of divergence ("Ghost" from F. aquilonia)	-	-	-	-	-	197964	-	101690
	Time of size change	22511	1676	-	-	-	-	-	-
	Time of isolation	-	-	7007	-	-	-	-	-
	Time of contact	-	-	-	39967	-	-	-	-
	Ancestral 2Nm (F. aquilonia to F. polyctena)	-	0.425852	-	-	-	-	-	-
	2Nm (F. aquilonia to F. polyctena)	-	0.240618	1.69313	0.258976	-	-	-	-
	2Nm (F. polyctena to F. aquilonia)	-	3.19394e-08	1.55766e-09	0.000135039	-	-	-	-
	2Nm ("Ghost" to F. polyctena)	-	-	-	-	1.04138	-	-	0.716462
	2Nm ("Ghost" to F. aquilonia)	-	-	-	-	-	1.63529	2.26654	-
	Ancestral migration rate (F. aquilonia to F. polyctena)	-	1.77231e-06	-	-	-	-	-	-
	Migration rate (F. aquilonia to F. polyctena)	-	2.69781e-05	3.20831e-06	3.65888e-06	-	-	-	-
	Migration rate (F. polyctena to F. aquilonia)	-	3.82967e-12	4.66859e-15	1.48749e-09	-	-	-	-
	Migration rate ("Ghost" to F. polyctena)	-	-	-	-	1.8828e-05	-	-	1.18277e-05
	Migration rate ("Ghost" to F. aquilonia)	-	-	-	-	-	0.00038843	0.000136169	-
	LogLikelihood	-515202	-515160	-515192	-515174	-516228	-516407	-515465	-515203
	Δlikelihood	74.144	31.561	64.325	46.058	1099.61	1279.21	337.028	74.449

## Sheet: ST8
	East Switzerland Formica polyctena vs. Scotland Formica aquilonia
	Model	Speciation history between Formica polyctena and Formica aquilonia				"Ghost" introgression
						Intracladal migration		Intercladal migration
	Parameter	Allopatry	Sympatry (asymmetrical mig.)	Isolation after Migration	Migration after Isolation	(F. polyctena, ghost), F. aquilonia	(F. aquilonia, ghost), F. polyctena	(F. polyctena, ghost), F. aquilonia	(F. aquilonia, ghost), F. polyctena
	Ancestral Ne	543693	523191	536555	491819	482653	489023	497719	493676
	F. polyctena ancestral Ne	521442	231082	703693	2332907	205504	204382	215894	204235
	F. aquilonia ancestral Ne	247652	374130	395193	762825	337009	338397	311186	363874
	F. polyctena Ne	11700	26697	29670	36529	1782	229288	207699	89613
	F. aquilonia Ne	64257	44561	75141	70670	293964	109282	69196	227173
	"Ghost" population Ne	-	-	-	-	493107	421448	381664	78505
	Time of divergence	137988	212485	203767	212498	202141	200002	203006	223763
	Time of divergence ("Ghost" from F. polyctena)	-	-	-	-	197979	-	176297	-
	Time of divergence ("Ghost" from F. aquilonia)	-	-	-	-	-	196613	-	101314
	Time of size change	5678	8598	-	-	-	-	-	-
	Time of isolation	-	-	19009	-	-	-	-	-
	Time of contact	-	-	-	28272	-	-	-	-
	Ancestral 2Nm (F. aquilonia to F. polyctena)	-	0.525474	-	-	-	-	-	-
	2Nm (F. aquilonia to F. polyctena)	-	0.0188756	2.13434	0.113265	-	-	-	-
	2Nm (F. polyctena to F. aquilonia)	-	4.97785e-09	5.03114e-05	7.02579e-07	-	-	-	-
	2Nm ("Ghost" to F. polyctena)	-	-	-	-	1.06379	-	-	0.441906
	2Nm ("Ghost" to F. aquilonia)	-	-	-	-	-	0.833376	1.2701	-
	Ancestral migration rate (F. aquilonia to F. polyctena)	-	2.27397e-06	-	-	-	-	-	-
	Migration rate (F. aquilonia to F. polyctena)	-	7.07033e-07	3.03306e-06	3.10068e-06	-	-	-	-
	Migration rate (F. polyctena to F. aquilonia)	-	1.11709e-13	1.27308e-10	9.94169e-12	-	-	-	-
	Migration rate ("Ghost" to F. polyctena)	-	-	-	-	0.000596964	-	-	4.93127e-06
	Migration rate ("Ghost" to F. aquilonia)	-	-	-	-	-	7.62592e-06	1.83551e-05	-
	LogLikelihood	-537658	-537639	-537648	-537658	-538165	-538519	-538219	-537800
	Δlikelihood	65.501	46.68	55.463	65.79	572.1	926.231	626.659	207.764

## Sheet: ST9
	West Switzerland Formica polyctena vs. Switzerland Formica aquilonia
	Model	Speciation history between Formica polyctena and Formica aquilonia				"Ghost" introgression
						Intracladal migration		Intercladal migration
	Parameter	Allopatry	Sympatry (asymmetrical mig.)	Isolation after Migration	Migration after Isolation	(F. polyctena, ghost), F. aquilonia	(F. aquilonia, ghost), F. polyctena	(F. polyctena, ghost), F. aquilonia	(F. aquilonia, ghost), F. polyctena
	Ancestral Ne	474495	407776	495139	432455	467696	465708	493657	491902
	F. polyctena ancestral Ne	1331108	217641	506853	712173	210725	206402	210859	209867
	F. aquilonia ancestral Ne	338443	477756	326832	666198	323564	314076	355212	347033
	F. polyctena Ne	41391	30773	67140	70780	53706	279460	235087	62950
	F. aquilonia Ne	63405	28650	96944	90783	249982	50779	5651	172126
	"Ghost" population Ne	-	-	-	-	490311	444132	281726	437683
	Time of divergence	137065	328054	192846	196865	200405	200198	202116	208660
	Time of divergence ("Ghost" from F. polyctena)	-	-	-	-	197697	-	150313	-
	Time of divergence ("Ghost" from F. aquilonia)	-	-	-	-	-	195497	-	101615
	Time of size change	20080	8597	-	-	-	-	-	-
	Time of isolation	-	-	32896	-	-	-	-	-
	Time of contact	-	-	-	39967	-	-	-	-
	Ancestral 2Nm (F. aquilonia to F. polyctena)	-	0.692481	-	-	-	-	-	-
	2Nm (F. aquilonia to F. polyctena)	-	0.227592	2.68433	0.258976	-	-	-	-
	2Nm (F. polyctena to F. aquilonia)	-	1.03151e-05	1.09724e-07	0.000135039	-	-	-	-
	2Nm ("Ghost" to F. polyctena)	-	-	-	-	1.09729	-	-	0.65333
	2Nm ("Ghost" to F. aquilonia)	-	-	-	-	-	0.953536	2.94596	-
	Ancestral migration rate (F. aquilonia to F. polyctena)	-	3.18176e-06	-	-	-	-	-	-
	Migration rate (F. aquilonia to F. polyctena)	-	7.39584e-06	5.29607e-06	3.65888e-06	-	-	-	-
	Migration rate (F. polyctena to F. aquilonia)	-	3.60038e-10	3.35721e-13	1.48749e-09	-	-	-	-
	Migration rate ("Ghost" to F. polyctena)	-	-	-	-	2.04315e-05	-	-	1.03786e-05
	Migration rate ("Ghost" to F. aquilonia)	-	-	-	-	-	1.87781e-05	0.000521316	-
	LogLikelihood	-501819	-501763	-501805	-515174	-502836	-502948	-502112	-501846
	Δlikelihood	152.36	96.346	138.807	46.058	1169.62	1281.12	445.176	179.041

[truncated: 1 more sheets: ST10]
